# Supplementary material for: RNA-Seq Analysis of Protection against Chronic Alcohol Liver Injury by Rosa roxburghii Fruit Juice (Cili) in Mice
Source: Nutrients. 2022 May 9;14(9):1974. doi: 10.3390/nu14091974 (PMC9104053; doi:10.3390/nu14091974)
Supplement: Supplementary file 1 [file nutrients-14-01974-s001.zip]

Archive with 1 entries (1 files):
- nutrients-1673779-supplementary.xlsx
