# Supplementary material for: RNA-Seq Analysis of Protection against Chronic Alcohol Liver Injury by Rosa roxburghii Fruit Juice (Cili) in Mice
Source: Nutrients. 2022 May 9;14(9):1974. doi: 10.3390/nu14091974 (PMC9104053; doi:10.3390/nu14091974)
Supplement: Supplementary file 1 [file nutrients-14-01974-s001.zip › nutrients-1673779-supplementary.xlsx]

## Sheet: S2
Gene	Model vs Control	M਩L vs Cont	M਩H vs Cont
Cyp2a4	328	111	29.2
Cyp2b9	304	163	143
Gsta1	178	46.1	0
Cyp2a22	161	68.9	30.7
Abcc4	94.5	22.6	3.99
Cbr3	49.6	20.4	6.71
Mt2	49.4	21.6	104
Cyp26b1	35.4	8.73	0
Gstm3	29	13.2	0
Zbtb16	28.8	0	0
Nupr1	26.7	0	6.6
Gsta2	26.3	13.8	3.57
Cyp2a5	24.7	12.8	3.27
Cux2	24.2	0	25
Mt1	24.1	9.7	28.1
Cyp3a44	20.4	0	8.28
Prom1	17.7	3.98	0
Zfp507	17.6	0	0
Tsku	15.9	0	4.73
Lars2	15.4	0	0
Vldlr	15.1	8.4	5.79
Thbd	14.5	0	0
Hmox1	14.1	0	0
Hist1h1d	13.8	0	0
Cyp4a14	13.7	13.1	5.97
Synm	13.6	0	0
Acta2	13.3	0	0
Cdkn1a	13.2	0	7.79
Irs1	12.3	0	0
Inhbb	12.1	0	0
Nqo1	11.8	5.11	5.09
Slc16a5	11.8	0	5.74
Arhgef2	11.5	0	7.92
Pik3c2a	11.5	0	0
AA986860	11.2	0	0
Notch1	10.5	0	0
Adam11	10.4	5.84	9.74
Cyp2c29	10.4	5.06	0
Ltc4s	10.3	0	0
Pdk4	10.2	6.1	0
Shroom4	10.2	0	0
Cyyr1	10.1	0	0
Ddx23	9.89	0	0
Iqgap3	9.62	0	0
Kif15	9.49	0	0
Supt16	9.45	0	0
Gpat3	9.24	4.41	3.31
Sik2	9.2	0	0
Tmem108	9.13	0	0
Lepr	9.09	0	0
Ankrd52	8.94	0	0
Tmem87a	8.81	0	0
Ppl	8.79	4.6	2.75
Fmo2	8.69	4.05	5.29
Zfp462	8.69	0	0
Plin4	8.63	4.04	3.81
Mogat2	8.62	7.57	10.1
Myh11	8.44	0	0
Vps13c	8.43	0	0
Orm3	8.31	19.7	102
Arhgap32	8.25	0	0
Gsta4	8.21	5.85	0
Morc4	8.02	4.72	2.49
Cd93	7.88	0	3.6
Atp2b2	7.88	0	0
Gstm1	7.85	4.67	3.17
Pde4d	7.85	0	0
Atf3	7.83	0	2.57
Cfap43	7.8	0	4.49
Lyve1	7.77	3.55	2.62
Hecw2	7.77	0	0
Rhbg	7.64	5.21	4.46
Tcf24	7.42	5.03	3.9
Eppk1	7.35	0	0
Psat1	7.29	0	4.11
Unkl	7.19	0	0
Pbx4	7.15	0	0
Arhgef37	7.15	0	0
Cfap100	7.13	0	0
Cyp26a1	6.98	0	0
Gstm4	6.96	3.18	0
Trib3	6.96	0	0
Neurl1b	6.79	0	0
Pik3ap1	6.71	0	0
Rsbn1	6.7	0	0
Pptc7	6.64	0	0
Tspoap1	6.59	0	0
Atm	6.55	0	0
Htatip2	6.47	0	3.57
Mapk4	6.47	0	0
Cln6	6.37	3.85	5.41
Nes	6.32	0	0
Slc22a27	6.3	6.08	6.79
Trp53inp1	6.26	0	0
Celf4	6.24	0	0
Acss3	6.21	0	0
Nlrc3	6.15	0	0
Aebp1	6.11	0	0
Nbea	6.1	0	0
Abcb1a	6.07	5.71	4.76
Acnat2	6.06	4.06	7.89
Fabp4	6.03	0	0
Adamts14	6.02	0	5.97
Tuba8	6.01	0	0
Nrg1	5.96	0	0
Nkd2	5.95	0	0
Pnp2	5.93	0	4.81
Usp9x	5.92	0	0
Mfap4	5.88	0	0
Map3k6	5.83	0	3.11
Mki67	5.82	0	5.56
Uap1l1	5.81	0	6.41
Ppargc1a	5.79	0	0
Soga1	5.79	0	0
Tpx2	5.77	0	5.95
H2-T24	5.75	0	0
Pik3ip1	5.7	0	0
Cyp2g1	5.62	0	8.35
Glis2	5.61	0	0
Flrt1	5.55	0	0
Gse1	5.53	0	0
Map1b	5.51	0	0
Fbln1	5.5	0	0
Gadd45b	5.49	0	5.75
Mast4	5.49	0	0
Adcy9	5.48	0	0
Lrrc8c	5.42	0	0
Vav3	5.41	0	0
Foxm1	5.37	0	0
Lonrf3	5.35	5.25	3.36
Ddit4	5.34	0	3.06
Dsn1	5.33	0	0
Pkd1	5.32	0	0
Ammecr1l	5.31	0	0
Atp2b4	5.31	0	0
Hivep1	5.27	0	0
Lpin1	5.26	0	0
Sema3f	5.25	0	5.61
Spen	5.25	0	0
C1qtnf6	5.24	0	7.31
Emilin2	5.22	0	0
Sorbs1	5.19	0	0
Tmppe	5.18	0	0
Myl9	5.17	0	0
Hivep2	5.15	0	2.47
Sh3pxd2b	5.11	0	0
Exph5	5.05	0	0
Plekhg1	5.05	0	0
Uhrf1	5.03	0	0
Wfdc2	5.02	0	0
Nusap1	4.99	0	5.2
Ptgis	4.99	0	0
Fbln2	4.99	0	0
Zdhhc2	4.97	0	0
Ltbp1	4.97	0	0
Sik1	4.95	0	0
Cyp3a59	4.95	0	0
Hspg2	4.94	0	0
Extl1	4.92	0	2.44
Anln	4.92	0	0
Ttll7	4.9	0	0
Jdp2	4.88	0	2.63
Itgb3	4.83	0	7.53
Igfbp1	4.83	0	3.53
Robo2	4.83	0	0
Srxn1	4.82	0	0
Adamts9	4.81	0	0
Cap1	4.81	0	0
Acot2	4.8	4.87	0
Slc7a1	4.8	0	0
Tead2	4.8	0	0
Robo1	4.77	0	0
Synpo	4.77	0	0
Wnt2	4.75	0	0
Spg11	4.74	0	0
Kcnb1	4.73	0	0
Atp1a2	4.72	0	0
Wnt9b	4.72	0	0
Adam19	4.71	0	0
Kmt2d	4.71	0	0
Aldh1a3	4.7	0	0
Alox12	4.69	0	0
Ada	4.68	0	4.61
Cyp39a1	4.67	3.18	3.5
Klf9	4.67	0	0
Asns	4.66	0	3.69
Podxl	4.66	0	0
Vwf	4.66	0	0
Racgap1	4.65	0	6.12
Ctbp2	4.65	0	3.42
Mthfd1l	4.63	5.18	4.34
Hbb-bs	4.63	0	0
Speg	4.62	0	0
Mgst3	4.6	3.66	2.75
Adora1	4.6	0	2.84
Jade2	4.6	0	2.78
Slc7a4	4.6	0	0
Sdk2	4.58	0	0
Lpar1	4.57	0	0
Samd4	4.57	0	0
Gm14326	4.56	0	0
Tox	4.56	0	0
Sec61a2	4.55	0	0
Cmip	4.53	0	0
Tacc2	4.51	0	0
Cd34	4.5	0	0
Acot3	4.47	17.3	6.92
Gpihbp1	4.47	0	0
Igf1r	4.46	0	0
Adgrf5	4.46	0	0
Ppargc1b	4.46	0	0
Pom121	4.45	0	0
Nid1	4.44	0	0
Rec8	4.41	0	0
Lrrc28	4.41	0	0
Gm6665	4.4	0	0
Cep128	4.39	0	0
Slc1a5	4.39	0	0
Plpp1	4.36	0	-4.15
Ephx1	4.35	2.81	0
Srgap1	4.35	0	0
Prex2	4.33	0	0
Fat1	4.3	0	0
C1qtnf1	4.29	0	0
St6galnac4	4.28	0	8.47
Ankrd44	4.26	0	0
Shank3	4.25	0	0
Itpr1	4.25	0	0
Abca3	4.24	0	0
Kit	4.22	0	0
Slc38a1	4.21	0	0
Pi4kb	4.21	0	0
Cttnbp2nl	4.21	0	0
Dpep1	4.2	0	0
A1cf	4.18	0	0
Tenm3	4.17	0	0
Tead1	4.16	0	0
Fndc5	4.16	0	0
Syne1	4.15	0	0
Blvrb	4.11	0	2.81
Gypc	4.11	0	0
Ces1g	4.09	3.16	2.8
Alpl	4.09	0	0
Snrk	4.07	0	0
Gstm2	4.07	0	0
Mmrn2	4.05	0	0
Ncapg2	4.05	0	0
Hgf	4.03	0	0
Ggt5	4	0	3.64
Ptprb	4	0	0
Ptprs	3.98	0	0
Ttc28	3.97	0	0
Skil	3.96	0	0
Tgfb3	3.96	0	0
Muc1	3.94	0	3.66
Adrb2	3.93	0	4.23
Itga6	3.93	0	0
Cpeb1	3.92	0	3.02
Amotl1	3.92	0	0
Prrc2c	3.91	0	0
Cavin2	3.89	0	0
Akap12	3.88	0	0
Zfp518b	3.88	0	0
Cd300lf	3.87	0	11.3
Dync2h1	3.87	0	0
Lbr	3.86	0	0
Zc3h12c	3.86	0	0
Rap1gap2	3.86	0	0
Rubcnl	3.85	0	0
Eln	3.84	0	0
Relb	3.83	0	4.56
Flt4	3.83	0	0
Alpk1	3.81	0	5.75
Nav1	3.81	0	2.31
Nt5e	3.81	0	0
Abhd2	3.8	0	0
Spsb1	3.79	0	0
Rhbdd2	3.79	0	0
Glg1	3.79	0	0
Ccdc88c	3.78	0	0
Heg1	3.76	0	0
Ttc39a	3.75	0	7.98
Fkbp5	3.75	0	2.75
Fbn1	3.75	0	0
Cplx2	3.74	0	0
Tmem266	3.74	0	0
Med12	3.74	0	0
Atp8b2	3.74	0	0
Ptges	3.73	0	0
Rapgef5	3.73	0	0
Plcd1	3.72	0	3.83
Ptpn14	3.72	0	0
Rad9b	3.71	0	0
Elmsan1	3.69	0	0
Tmcc2	3.67	0	2.33
Lama5	3.67	0	0
Pecam1	3.67	0	0
Itpr3	3.66	0	2.57
Ctgf	3.65	0	0
Ppm1h	3.63	0	0
Rapgef2	3.63	0	0
Kmt2e	3.62	0	0
Ly6d	3.61	0	3.89
Tuba1a	3.61	0	0
Marveld3	3.61	0	0
Erg	3.61	0	0
Usp34	3.61	0	0
Rab43	3.61	0	0
Rassf2	3.58	0	3.62
Adamtsl5	3.58	0	0
Sgk1	3.57	0	0
Stab1	3.56	0	2.23
Emc1	3.55	0	0
Pcp4l1	3.54	4.54	3.79
Trim80	3.54	0	3.77
Fam110c	3.54	0	0
Sorl1	3.54	0	0
Lrat	3.54	0	0
Birc6	3.53	0	0
Acnat1	3.53	0	0
Fam13b	3.52	0	0
Htra3	3.52	0	0
Bmp2	3.51	0	0
Trim35	3.5	0	0
Map2k6	3.49	2.21	2.35
Urb2	3.49	0	0
Mmd2	3.48	3.03	2.16
Aldh3b1	3.48	0	8.82
Rbms3	3.48	0	0
Sox7	3.48	0	0
BC005561	3.47	0	0
Herc1	3.46	0	0
Mcam	3.46	0	0
Csgalnact1	3.46	0	0
Notch2	3.45	0	0
Dchs1	3.45	0	0
Chst15	3.45	0	0
Pdxk	3.45	0	0
Flt1	3.45	0	0
Mlxip	3.45	0	0
Acot6	3.44	0	0
Cables1	3.44	0	0
Irak3	3.43	0	3.73
Ciart	3.43	0	0
Tsr1	3.43	0	0
Ampd3	3.42	0	2.7
Wdfy3	3.42	0	0
Slc48a1	3.42	0	0
Col13a1	3.41	0	0
Cdh13	3.41	0	0
Arhgap31	3.41	0	0
Plk3	3.4	0	0
Ash1l	3.39	0	0
Btbd19	3.38	0	3.67
Ugt2b35	3.38	0	1.86
Sulf2	3.38	0	0
Ankrd12	3.38	0	0
Tspan2	3.38	0	0
Chpf	3.38	0	0
Ckap4	3.37	0	0
Hyal1	3.37	0	0
Dusp3	3.37	0	0
Aox1	3.36	0	0
Frzb	3.35	0	0
Kcnq1	3.34	0	0
Ccna2	3.33	0	0
Lpar2	3.32	0	0
Gclc	3.31	0	0
Syt7	3.31	0	0
Slc26a10	3.3	0	0
Fgd5	3.29	0	0
Cyb5r1	3.28	0	0
Myzap	3.28	0	0
Zfhx3	3.27	0	0
Rab27a	3.27	0	0
Dlg5	3.27	0	0
Stard8	3.27	0	0
Hmcn2	3.26	0	0
Zhx2	3.25	0	0
Ripk4	3.25	0	0
Slc12a5	3.25	0	0
F8	3.25	0	0
Arhgef15	3.24	0	0
Prickle1	3.23	0	0
Lamb2	3.19	0	0
Tmem44	3.19	0	0
Tns1	3.18	0	0
Mrc2	3.16	0	0
Cdr2l	3.16	0	0
Sh3tc1	3.15	0	0
Macf1	3.15	0	0
Cyp1a2	3.15	0	0
Gstt3	3.14	0	0
Hspa12b	3.14	0	0
St3gal6	3.13	0	2.38
Gdf10	3.13	0	0
Dclre1b	3.13	0	0
Abcc3	3.12	0	0
Ddb2	3.12	0	0
Grasp	3.11	0	0
Fstl1	3.11	0	0
Btc	3.1	0	0
Slc39a6	3.1	0	0
Aqp1	3.1	0	0
Syde2	3.1	0	0
Dkk3	3.1	0	0
Sema3b	3.1	0	0
Wdr66	3.09	0	0
Cyp2c37	3.09	0	0
Adgrg3	3.09	0	0
Mbnl2	3.08	0	0
Pxdn	3.06	0	0
Med13l	3.06	0	0
Cavin1	3.05	0	0
Mga	3.05	0	0
Ccdc80	3.05	0	0
Aldh18a1	3.04	0	3.42
She	3.04	0	-2.44
Nol4l	3.04	0	0
Cd36	3.02	3.46	2.5
Kank3	3.02	0	0
Gabbr1	3.02	0	0
Klf13	3.02	0	0
Slc41a3	3.02	0	0
Plcb4	3.01	0	0
Rcn1	3.01	0	0
Fam213b	3	0	3.55
Por	3	0	0
Idh2	2.99	2.55	0
Dsp	2.99	0	0
Pdgfra	2.99	0	0
Cd63	2.99	0	0
Ctdspl2	2.99	0	0
Slc25a51	2.98	0	0
Per1	2.97	0	2.72
Tmem132e	2.97	0	0
Mdn1	2.97	0	0
Slc1a4	2.97	0	0
Lyst	2.95	0	0
Cntln	2.94	0	0
Ugdh	2.93	0	0
Rragd	2.93	0	0
Ubr4	2.93	0	0
Lpp	2.93	0	0
Mapt	2.93	0	0
Mylip	2.93	0	0
Abca6	2.93	0	0
Tnfaip3	2.92	0	4.97
Galnt18	2.92	0	0
Gdf15	2.92	0	0
Pam	2.91	0	0
Phf20	2.9	0	1.81
Gja1	2.9	0	0
Maff	2.89	0	0
Crebbp	2.88	0	0
Erbb2	2.88	0	0
Zfp609	2.88	0	0
Galnt15	2.88	0	0
Gbp9	2.87	0	4.46
Il6ra	2.87	0	0
Ddr2	2.87	0	0
Slc9a9	2.86	0	0
Pfkp	2.85	0	3.97
Jcad	2.85	0	0
Stab2	2.85	0	0
Ephb4	2.84	0	0
Zfp458	2.84	0	0
1700017B05Rik	2.84	0	0
Hhipl1	2.84	0	0
Cebpe	2.83	0	3.75
Wars2	2.83	0	0
Srrm2	2.83	0	0
Fli1	2.82	0	0
Akr1c19	2.82	0	0
Serpina3m	2.81	0	3.18
Glt1d1	2.81	0	2.9
Calml4	2.81	0	0
2700081O15Rik	2.81	0	0
Usp2	2.79	3.27	2.29
Tpbgl	2.79	0	0
Huwe1	2.79	0	0
Slc16a7	2.78	3.15	2.42
Entpd5	2.78	1.91	0
Cers4	2.78	0	2.29
Dock1	2.78	0	0
Ankrd13b	2.77	0	3.25
Sh3rf1	2.77	0	0
Pla2g12a	2.77	0	0
Clca3a1	2.76	0	4.02
Ildr2	2.75	3.73	5.46
Klf2	2.75	0	0
Vsig10	2.75	0	0
Asxl2	2.74	0	0
Tmc7	2.74	0	0
Tnfrsf1b	2.74	0	0
Emcn	2.74	0	0
Epb41	2.74	0	0
Mef2d	2.74	0	0
Map4k4	2.74	0	0
Endod1	2.73	0	2.73
Col6a3	2.73	0	0
Jam2	2.72	0	0
Rrp12	2.72	0	0
Ptpn23	2.71	0	2.8
Nepro	2.71	0	0
Ppic	2.71	0	0
Chd7	2.71	0	0
Kmt2a	2.71	0	0
Rab11fip4	2.7	0	4.75
Daam2	2.7	0	0
Ago2	2.69	0	0
Rasgef1b	2.68	0	5.43
Cbr1	2.67	2.23	0
Tmem204	2.67	0	0
Ncoa3	2.67	0	0
Slc1a2	2.67	0	0
Jmjd1c	2.67	0	0
Dhx37	2.67	0	0
Plxnc1	2.67	0	0
Tmc6	2.66	2.8	3.84
Celsr1	2.66	0	0
Itpkb	2.66	0	0
Susd6	2.66	0	0
Adam23	2.66	0	0
Baz1a	2.65	0	1.96
Lamc1	2.65	0	0
Oit3	2.65	0	0
Sgms1	2.65	0	0
Prkch	2.64	0	0
Clcn5	2.64	0	0
Dync1h1	2.63	0	0
Olfm1	2.62	0	0
Adarb1	2.62	0	0
Asxl1	2.62	0	0
Loxl2	2.62	0	0
Ikbkg	2.61	0	0
Bicc1	2.61	0	0
Eml5	2.6	0	0
Tbc1d1	2.59	0	0
Brca2	2.59	0	0
Mtbp	2.59	0	0
Hspa12a	2.59	0	0
Exoc3l2	2.58	0	0
Pkn1	2.57	0	0
Sec14l4	2.57	0	0
Ntn1	2.57	0	0
Wipf3	2.56	0	0
Zfp839	2.56	0	0
Enc1	2.56	0	0
Strn3	2.56	0	0
Nin	2.55	0	0
Ndrg1	2.55	0	0
Apaf1	2.55	0	0
Agbl5	2.54	0	0
Col20a1	2.54	0	0
Tmem241	2.54	0	0
Pir	2.53	0	0
Tmprss2	2.53	0	0
Rc3h1	2.53	0	0
Ano1	2.53	0	0
Acer2	2.51	0	0
Slc22a3	2.51	0	0
Tie1	2.51	0	0
Nrip1	2.51	0	0
Sema6a	2.51	0	0
Ahctf1	2.5	0	0
Helz	2.5	0	0
Rapgef3	2.5	0	0
Ano6	2.49	0	0
Slc18a1	2.49	0	0
Frmd4a	2.49	0	0
St3gal5	2.49	0	0
Tanc1	2.49	0	0
Trim7	2.49	0	0
Pck2	2.49	0	0
Creg1	2.48	0	0
Ankrd11	2.48	0	0
Arid1a	2.48	0	0
Aff1	2.48	0	0
Pcdh12	2.47	0	0
Kdr	2.47	0	0
Dgcr8	2.47	0	0
Csrp1	2.46	0	0
Klf6	2.45	0	1.9
Sesn2	2.45	0	1.81
Slc43a3	2.45	0	0
Thsd1	2.45	0	0
Egfl7	2.45	0	0
Ank	2.45	0	0
Cic	2.44	0	2.12
Klhl26	2.44	0	0
App	2.44	0	0
Plxnd1	2.44	0	0
Rlf	2.44	0	0
Rock2	2.43	0	0
Abca5	2.42	0	0
Bptf	2.42	0	0
Plekhg5	2.42	0	0
Sall1	2.41	0	0
Tmem131	2.39	0	0
Adamts1	2.38	0	0
Tbc1d24	2.38	0	0
Map4k3	2.38	0	0
Fth1	2.38	0	0
Cbx6	2.37	0	0
Grap	2.36	0	0
Polr2a	2.35	0	2.28
Gar1	2.35	0	0
Acot4	2.34	3.55	2
Foxo1	2.34	0	0
Clec14a	2.34	0	0
Usp31	2.34	0	0
Prkx	2.34	0	0
Itga9	2.33	0	2.64
Hpcal1	2.32	0	2.07
Pear1	2.32	0	0
Rhoj	2.32	0	0
Esam	2.32	0	0
Zfp644	2.31	0	0
Arrb1	2.31	0	0
Clstn1	2.31	0	0
Coro1c	2.31	0	0
Rnasel	2.3	0	2.55
Atad2	2.3	0	0
Clip1	2.3	0	0
Nabp1	2.3	0	0
Fmo5	2.29	2.16	1.9
Afap1l1	2.29	0	0
Phactr2	2.29	0	0
Trim24	2.29	0	0
Fam171a1	2.29	0	0
Fosl2	2.28	0	2.13
Rrm2	2.28	0	0
Mtmr12	2.28	0	0
Tinagl1	2.28	0	0
Cyp2c38	2.27	3.44	0
Clasp1	2.27	0	0
Enpep	2.27	0	0
Ednrb	2.27	0	0
Lpin2	2.26	0	0
Ddx28	2.26	0	0
Vps33a	2.26	0	0
Robo4	2.26	0	0
Tcn2	2.25	0	2.25
Myo7a	2.25	0	1.98
Col5a1	2.25	0	0
Bcl9	2.25	0	0
Rhoq	2.25	0	0
Tlnrd1	2.24	0	0
Osmr	2.23	0	2.53
Adgrg1	2.23	0	0
Gls	2.23	0	0
Tmed8	2.23	0	0
Acot11	2.23	0	0
Cers5	2.22	0	2.75
Gtpbp2	2.22	0	0
Ggh	2.22	0	0
Flnb	2.22	0	0
Ptp4a1	2.22	0	0
Sparcl1	2.21	0	-2.52
Gata6	2.21	0	1.87
Plcl2	2.21	0	0
Fbxw9	2.21	0	0
Tbcel	2.2	0	0
Pde1a	2.2	0	0
Snx8	2.19	0	3.1
2410131K14Rik	2.19	0	0
Kif16b	2.19	0	0
Lhfp	2.19	0	0
Ahdc1	2.18	0	0
Slc25a33	2.18	0	0
Ttc23	2.18	0	0
Mpzl3	2.17	0	0
Pprc1	2.17	0	0
Klhl3	2.17	0	0
Ppfia1	2.16	0	0
Iqgap1	2.15	0	3.03
Wfdc1	2.15	0	-2.26
Ivns1abp	2.14	0	0
Zfyve16	2.14	0	0
Myo9b	2.13	0	2.71
Qser1	2.13	0	0
Slc15a4	2.13	0	0
Morc2a	2.13	0	0
Ces1d	2.12	3.2	0
Slc4a2	2.11	0	1.88
Man2a2	2.11	0	0
Sorbs3	2.11	0	0
Cd38	2.11	0	0
Rarg	2.1	0	1.86
Lrrc32	2.1	0	0
Pcsk6	2.1	0	0
Npat	2.09	0	0
Plin5	2.09	0	0
Pogk	2.09	0	0
Camsap2	2.09	0	0
Map3k5	2.08	0	0
Ehd2	2.08	0	0
Camsap1	2.08	0	0
Bcl9l	2.07	0	0
Phldb1	2.07	0	0
Rhobtb1	2.06	0	1.83
Cdip1	2.06	0	1.75
Son	2.06	0	0
Tmem87b	2.06	0	0
Fnip2	2.06	0	0
Agmo	2.05	2	0
Gpt2	2.05	0	0
Etnppl	2.05	0	0
Ppp4r1	2.05	0	0
Pitpnc1	2.04	0	0
Usp36	2.04	0	0
Apbb2	2.04	0	0
Dot1l	2.04	0	0
Gnptab	2.03	0	0
Acaca	2.03	0	0
Nomo1	2.02	0	0
Rrp8	2.02	0	0
Fmo1	2.01	2.08	1.91
Tulp4	2.01	0	0
Ube2e2	2.01	0	0
Rbbp8	2	0	0
Maf	1.99	0	2.19
Cd300lg	1.99	0	0
Dsc2	1.99	0	0
Pkp4	1.99	0	0
Luzp1	1.97	0	0
Micall1	1.97	0	0
Mpzl1	1.97	0	0
Ube2g2	1.96	0	0
Myo1c	1.96	0	0
2510009E07Rik	1.96	0	0
Fnbp1	1.96	0	0
Srpk2	1.96	0	0
Sqstm1	1.95	0	-1.96
Ctps	1.95	0	0
Dync1li1	1.94	0	0
Iars	1.94	0	0
Cep162	1.93	0	0
Grn	1.92	0	1.61
Add3	1.92	0	0
Tsc1	1.92	0	0
Zswim8	1.92	0	0
D16Ertd472e	1.91	0	0
Ubn1	1.91	0	0
Chd1l	1.9	0	0
Pitpnm2	1.9	0	0
Vps37c	1.9	0	0
Ets2	1.9	0	0
Slc3a2	1.9	0	0
Cdc73	1.9	0	0
Rnf20	1.9	0	0
C2cd2	1.89	0	0
Lima1	1.89	0	0
Cers6	1.89	0	0
Aldh1a1	1.88	2.24	0
Zbtb7a	1.88	0	1.86
Ppfibp1	1.87	0	0
Kidins220	1.86	0	0
Gdf2	1.85	0	0
Scaf8	1.85	0	0
Exoc8	1.85	0	0
Coro7	1.84	0	3.2
Stk11ip	1.84	0	2.08
Enpp1	1.84	0	0
Ttpal	1.84	0	0
Stam	1.84	0	0
Bsg	1.83	0	1.74
Eif4g3	1.83	0	0
Trak2	1.83	0	0
Mtrr	1.83	0	0
Fam117b	1.83	0	0
Pparg	1.82	0	0
Cadm1	1.82	0	0
Tmem51	1.81	2.23	3.21
Dennd6a	1.81	0	0
Mknk2	1.81	0	0
Ahr	1.81	0	0
Rhob	1.79	0	0
Fam126a	1.79	0	0
Zfp263	1.79	0	0
Psmd9	1.78	0	0
Tmem65	1.78	0	0
Herpud1	1.76	0	0
Ttc13	1.76	0	0
Aebp2	1.74	0	0
Cln8	1.73	0	0
Rcc2	1.73	0	0
Osbpl11	1.72	0	0
Rhbdf1	1.7	0	0
Nfx1	1.7	0	0
Bcl2l1	1.69	0	0
Prrc2a	1.65	0	0
Wwc2	1.64	0	0
Wdr43	1.63	0	0
Mef2a	1.62	0	0
Grk6	1.61	0	0
Gapvd1	1.6	0	0
Mrs2	1.6	0	0
Ywhag	1.59	0	0
Ski	1.57	0	0
Serinc3	1.57	0	0
Csnk1g3	1.52	0	0
Tpm1	1.5	0	0
Prr14	-1.43	0	0
Eif2ak1	-1.45	0	0
Trip4	-1.51	0	0
Tor1a	-1.51	0	0
Aqp9	-1.51	0	0
Tardbp	-1.54	0	0
Rnf167	-1.54	0	0
Mpp1	-1.54	0	0
Smim10l1	-1.55	0	0
Ssbp3	-1.56	0	0
Mlycd	-1.58	0	0
Ctnnd1	-1.58	0	0
Lap3	-1.6	0	0
Krtcap2	-1.61	0	0
Baat	-1.62	0	0
Rrp36	-1.62	0	0
1300017J02Rik	-1.63	0	0
Acy3	-1.64	0	-1.78
Btbd2	-1.64	0	0
Hsbp1	-1.65	0	0
Ldah	-1.65	0	0
A430005L14Rik	-1.65	0	0
Comt	-1.66	0	-2.03
Qdpr	-1.66	0	-1.72
Nipsnap1	-1.67	0	-1.74
Pxdc1	-1.67	0	0
Cwc15	-1.68	0	0
Pgrmc2	-1.69	0	-1.67
Szrd1	-1.69	0	0
Gsap	-1.69	0	0
Asb8	-1.69	0	0
1600012H06Rik	-1.69	0	0
Coq3	-1.71	0	0
Hspa8	-1.71	0	0
Tprkb	-1.71	0	0
Ptrh2	-1.72	0	0
Aqp11	-1.72	0	0
Ficd	-1.72	0	0
Fh1	-1.73	0	-1.85
Bcar1	-1.73	0	0
Cndp2	-1.73	0	0
Xrcc5	-1.73	0	0
Rad51d	-1.73	0	0
Ghr	-1.74	0	-2.02
Hagh	-1.74	0	-1.65
Zcrb1	-1.74	0	0
Abcb8	-1.74	0	0
Miga2	-1.74	0	0
Coq5	-1.74	0	0
Cd59b	-1.75	0	0
Cib1	-1.75	0	0
Pbld1	-1.75	0	0
Mtif2	-1.76	0	0
Gstm6	-1.77	0	-1.99
Snap29	-1.78	0	-1.66
Mrpl57	-1.78	0	0
Bok	-1.79	0	-1.83
Mthfs	-1.79	0	0
Hebp1	-1.79	0	0
Traf4	-1.8	0	0
Gprc5c	-1.81	0	0
Gpr146	-1.81	0	0
Sri	-1.81	0	0
Cycs	-1.82	0	-1.96
Orc5	-1.82	0	0
Cdc123	-1.82	0	0
Parp9	-1.82	0	0
Mthfsl	-1.82	0	0
Cwf19l1	-1.82	0	0
Tcf3	-1.82	0	0
Hibch	-1.83	0	0
Ppih	-1.83	0	0
Pipox	-1.84	0	0
Grb7	-1.85	0	0
0610012G03Rik	-1.85	0	0
Pecr	-1.86	0	0
Ypel3	-1.86	0	0
Pdcd6	-1.86	0	0
Ndufs3	-1.86	0	0
Med21	-1.86	0	0
Psen2	-1.86	0	0
Meiob	-1.87	0	1.82
Paox	-1.87	0	0
Pex2	-1.87	0	0
Bivm	-1.87	0	0
Ak2	-1.87	0	0
Spcs3	-1.88	0	0
Leng1	-1.88	0	0
Isoc2a	-1.88	0	0
Atat1	-1.89	0	0
Gm11273	-1.89	0	0
C4bp	-1.89	0	0
Ccdc117	-1.89	0	0
B2m	-1.9	0	0
Cnot8	-1.9	0	0
Copz1	-1.9	0	0
Siah2	-1.9	0	0
Polr3k	-1.91	0	-2.01
Igf1	-1.91	0	0
Tram1	-1.91	0	0
Amy1	-1.91	0	0
Sigmar1	-1.91	0	0
Slc9a3r1	-1.92	0	0
Ppt2	-1.92	0	0
H2-Q10	-1.92	0	0
Gamt	-1.93	0	0
Abhd5	-1.93	0	0
Tlcd1	-1.93	0	0
Mrpl1	-1.93	0	0
Bet1	-1.94	0	-1.79
Adh7	-1.94	0	0
Dguok	-1.95	0	0
Pop4	-1.96	0	0
Usmg5	-1.96	0	0
Fam3c	-1.97	-2.42	-2.27
Ncbp2	-1.97	0	0
Klkb1	-1.97	0	0
Hes6	-1.97	0	0
Mrpl42	-1.98	0	0
Mrpl36	-1.98	0	0
Arl1	-1.98	0	0
Sec13	-1.99	0	-2.34
Dtx3l	-1.99	0	0
Cyp51	-2	0	-2.7
Asf1a	-2	0	-2.19
Atp5j	-2	0	0
Ppa1	-2	0	0
Bud31	-2.01	0	-2.11
Eif2b1	-2.01	0	0
Grb14	-2.01	0	0
2810006K23Rik	-2.01	0	0
Tstd3	-2.02	-2.06	0
Thyn1	-2.02	0	0
Akr1e1	-2.03	0	0
Cox7b	-2.03	0	0
Micu2	-2.03	0	0
Zfp511	-2.03	0	0
Mterf4	-2.03	0	0
Oxld1	-2.03	0	0
Adipor2	-2.04	0	-2.06
Olfml1	-2.04	0	0
Haao	-2.04	0	0
Ola1	-2.04	0	0
Qprt	-2.05	0	0
2310030G06Rik	-2.05	0	0
Dbi	-2.05	0	0
Mrps31	-2.05	0	0
Pex11g	-2.06	0	-2.04
Msrb2	-2.06	0	0
1600014C10Rik	-2.06	0	0
1810037I17Rik	-2.06	0	0
Ralgps2	-2.06	0	0
Pcbd1	-2.06	0	0
Pdia3	-2.07	0	-1.96
Casp7	-2.07	0	0
Plcxd2	-2.08	0	0
Atg101	-2.08	0	0
Bud23	-2.08	0	0
Cops7b	-2.08	0	0
Mbl2	-2.08	0	0
Mrps27	-2.09	0	0
Decr2	-2.1	0	-1.64
S100a1	-2.1	0	0
Gpatch11	-2.1	0	0
Usb1	-2.1	0	0
Ptms	-2.11	0	0
Rbmxl1	-2.11	0	0
Ccdc58	-2.11	0	0
Tmie	-2.12	0	0
Unc119	-2.12	0	0
3830406C13Rik	-2.12	0	0
Cyp2c23	-2.13	0	0
Adh4	-2.13	0	0
Dhfr	-2.14	0	0
Gtf2b	-2.15	0	-3.23
Rgn	-2.15	0	0
Pex11b	-2.15	0	0
Pnpla7	-2.16	-1.9	-2.48
Ube2h	-2.16	0	-2.01
Rab32	-2.16	0	0
Cetn2	-2.17	0	-2.41
Ift74	-2.17	0	0
Ube2l6	-2.17	0	0
Hist1h2bc	-2.18	0	0
Washc3	-2.18	0	0
Pqlc1	-2.18	0	0
Plpp6	-2.18	0	0
Sc5d	-2.19	0	-4.43
Inhbe	-2.2	0	0
Sub1	-2.2	0	0
Fads1	-2.21	0	-2.6
Zfp707	-2.21	0	0
D630039A03Rik	-2.21	0	0
Acsl5	-2.22	0	-2.68
Hspb11	-2.22	0	0
Anp32a	-2.22	0	0
Snrpa	-2.23	0	0
Snrpd3	-2.23	0	0
Tfpi2	-2.24	0	-2.62
Tiam2	-2.24	0	-2.51
Paqr7	-2.24	0	0
Smim26	-2.24	0	0
Timm9	-2.24	0	0
Higd2a	-2.26	0	0
Glyctk	-2.27	0	0
Scp2	-2.28	0	-2.14
1110059G10Rik	-2.28	0	-1.95
BC025446	-2.28	0	0
Cebpa	-2.29	0	-1.98
Wipi1	-2.3	-2.36	-2.46
Selenok	-2.3	0	-2.24
Sac3d1	-2.32	0	0
Ufsp1	-2.32	0	0
Irf5	-2.33	0	0
Ndufaf1	-2.33	0	0
Mrpl22	-2.34	0	0
Pyurf	-2.35	0	-3.04
Apol7a	-2.35	0	0
Erg28	-2.35	0	0
Ccdc51	-2.35	0	0
Sec14l2	-2.37	0	0
0610030E20Rik	-2.38	0	-1.87
Ccdc30	-2.38	0	0
Sertad3	-2.38	0	0
1700066M21Rik	-2.38	0	0
Mmab	-2.38	0	0
Ccl27a	-2.38	0	0
Ociad2	-2.39	0	-1.76
Tpmt	-2.39	0	0
Sdr42e1	-2.39	0	0
Zfp825	-2.4	0	0
Cdk2ap2	-2.41	0	0
Otc	-2.43	0	-2.5
Tmem60	-2.43	0	0
Slc22a7	-2.43	0	0
F11	-2.45	-2.15	0
Igfals	-2.45	0	0
Aadac	-2.46	0	-1.97
Cby1	-2.46	0	0
Mrps28	-2.46	0	0
Lss	-2.47	-2.23	-2.46
Prkd3	-2.47	0	-1.92
Fancl	-2.48	0	-2.42
Sdr9c7	-2.49	-2.76	-3.39
Hopx	-2.49	0	0
Bbs4	-2.49	0	0
Cyp2c67	-2.5	0	-2.14
Gas1	-2.51	0	-2.23
Nit2	-2.51	0	0
Traf5	-2.51	0	0
Rpa3	-2.51	0	0
Elovl2	-2.52	0	-3.49
Prorsd1	-2.53	0	0
Mcm10	-2.54	0	-3.34
Gins1	-2.54	0	0
Apof	-2.54	0	0
Mitd1	-2.55	0	0
Apoa1	-2.55	0	0
Mzt2	-2.59	0	0
Dpy19l3	-2.6	-4.14	-2.57
Aadat	-2.6	-2.43	-2.7
Epor	-2.6	0	0
Nab2	-2.61	0	0
Med6	-2.61	0	0
Gon7	-2.62	0	0
Pim1	-2.65	0	-2.25
Car1	-2.65	0	0
Klhdc7a	-2.67	0	0
Mpst	-2.68	0	0
Apon	-2.69	0	0
Acss2	-2.7	-2.87	-2.47
Tmem86a	-2.72	0	0
Amacr	-2.73	0	-2.35
Gnat1	-2.73	0	0
Cela1	-2.74	0	-2.48
Chrna2	-2.75	0	0
Ropn1l	-2.75	0	0
Xbp1	-2.77	0	0
Fgb	-2.79	0	0
Lsm6	-2.8	0	0
Rdh11	-2.81	-2.53	-2.55
Casp8	-2.81	0	0
Slc33a1	-2.82	0	0
Hsd17b2	-2.84	-2.22	-2
Kctd7	-2.86	0	0
Bdh2	-2.86	0	0
Susd4	-2.88	-2.5	-2.16
Slc25a45	-2.88	0	-1.9
Rtp3	-2.94	0	0
Ighm	-2.95	0	0
E2f8	-2.97	0	-2.65
Glt28d2	-2.97	0	0
Col5a3	-2.99	0	0
Insc	-2.99	0	0
Proca1	-3.01	0	0
Id2	-3.02	0	-2.37
Insig1	-3.02	0	0
Nr1d1	-3.03	-3.18	-3.76
Aox3	-3.05	-3.23	-4.23
Sdf2l1	-3.05	0	0
Sqle	-3.06	-3.53	-3.4
Cmtm6	-3.08	0	-3.4
Bicdl1	-3.17	0	0
Pqbp1	-3.17	0	0
Stard4	-3.18	0	-3.37
Spc24	-3.21	0	0
Cldn3	-3.23	0	0
Slc22a30	-3.24	0	0
Brdt	-3.28	0	0
Dexi	-3.29	0	0
C8a	-3.36	0	0
Tjp3	-3.37	-2.47	0
Pde9a	-3.39	0	0
Bbc3	-3.4	0	0
Phlda1	-3.44	0	0
Hist2h2be	-3.52	-3.45	0
Mid1ip1	-3.53	0	-2.78
Hsd3b2	-3.55	0	0
Tsc22d1	-3.56	-3.75	-6.23
Hsd3b3	-3.59	0	0
C8b	-3.61	0	0
Alas2	-3.62	-3.4	-7.79
Paqr9	-3.62	0	-2
Tnfaip8l1	-3.62	0	0
Slc25a30	-3.63	0	-3.82
Ttc39c	-3.67	-3.22	-2.65
Cyp2u1	-3.67	0	-4.49
Pdzk1ip1	-3.8	0	0
Nat8f1	-3.83	0	0
2610528J11Rik	-3.85	-3.1	-2.48
Ighg2b	-3.85	0	0
Hmgcs1	-3.87	-2.48	-3.26
Nox4	-3.89	0	0
Cabyr	-3.89	0	0
Angptl8	-3.92	0	0
Sntg2	-3.96	0	0
G0s2	-3.98	0	-2.75
Mvd	-3.99	-2.85	0
Iigp1	-4.02	0	0
Msmo1	-4.1	0	-3.38
Efna1	-4.14	0	0
C2cd4d	-4.17	-3.84	-3.03
Csrp3	-4.19	0	0
Fabp1	-4.22	0	0
Aatk	-4.23	-3.82	-5.45
Nsdhl	-4.27	-2.83	-3.43
Sucnr1	-4.3	-3.08	-5.5
Sema5b	-4.3	0	0
Nxpe2	-4.32	0	0
Elovl5	-4.38	-3.07	-6.4
Cyp8b1	-4.39	0	-5.77
Slc15a5	-4.42	-2.81	-6.13
Slc6a16	-4.45	0	0
Srd5a1	-4.48	0	-6.47
Serpina3k	-4.58	-2.41	0
Ifi47	-4.68	0	0
Hhex	-4.89	0	0
Hao1	-4.92	0	-2.22
Cyp7b1	-4.94	-4.13	-4.61
Gm21320	-4.94	0	-4.62
H2-Q1	-4.97	0	-4.96
Gale	-4.99	-4.01	-3.05
Ube2u	-5	-3.59	0
Pltp	-5.62	-3.75	-5.71
Fabp2	-5.77	0	0
Ces3a	-5.95	0	-1.88
Sult2a8	-6.14	0	0
Foxq1	-6.25	0	0
Keg1	-6.53	0	-2.47
3110082I17Rik	-6.6	-8.69	-5.62
Aqp8	-6.64	-5.29	-4.45
Mup14	-6.68	0	-12.7
Slc10a2	-6.89	0	0
Socs2	-7.08	-3.65	0
Nudt7	-7.31	-3.9	-6.09
C9	-7.59	0	0
Mup6	-8.03	-3.89	-12
Arrdc3	-8.29	0	-3.32
Mup3	-10.3	0	-6.81
C6	-10.9	-5.52	-5.6
Ces3b	-10.9	-3.15	0
Elovl3	-12.6	-7.29	-33.5
Serpina12	-13.8	-9.47	0
Cib3	-14	0	-4.71
Mup9	-14.6	-30.1	-79.4
Mup18	-15.2	-9.3	-26.9
Mup13	-15.5	0	-4.39
Mup20	-16.7	-6.99	-17.6
Slco1a1	-16.9	0	-7.94
Zbtb7c	-18	-8.05	-6.32
Mup19	-18.6	-7.45	-26.8
Fabp5	-19.7	-18.3	-13.4
Mup16	-20	-8.72	-19.5
Mup1	-23.5	-4.72	-16.2
Cyp4a12a	-23.6	-4.5	-8.16
Mup2	-27.2	0	-7.84
Mup12	-35.5	-21.5	-64.6
Mup17	-35.6	-10.9	-59.2
Serpina1e	-41.2	-18.6	0
Mup8	-46.5	-7.5	-52.9
Cyp4a12b	-48	0	-8.64
Mup15	-50.8	-23	-52.3
Mup11	-75.7	-9.56	-58
Selenbp2	-82.7	-45.4	-9.23
Mup21	-106	-19.6	-15.6
Hsd3b5	-287	-66.5	-44.9
Mup7	-328	-89	-171

## Sheet: S1
Supplementary Table 2. Primers for qPCR
Gene	Access	Forward	Reverse
Abcc4	NM_001033336	GCAAAGCCCATGTACCATCT	ACCACGGCTAACAACTCACC
Acta2	NM_007392	CTGACAGAGGCACCACTGAA	CATCTCCAGAGTCCAGCACA
Angptl8	NM_001080940	GTGCTGCAAGGAACACTGAA	TCCACAGGGCTCTGTCTTCT
Cyp2a4	NM_009997	GAGATTTCCTCCTCCCCAAG	TAGCCAGTCCTTCTCCGAAA
Cyp2b10	NM_009999	CTCTCCTTGTGGGCTTCTTG	CCACACAGCATAACCACAGG
Cyp4a14	NM_007822	TGGGGAGATCAGATCCAAAG	GACAGAGTCCGCCATGATTT
C6	NM_016704	CCCATGTGCAGTGACAAAAC	CGCTCACAGTTCTCACCGTA
Cdkn1a	NM_007669	GCCTTAGCCCTCACTCTGTG	AGGGCCCTACCGTCCTACTA
Ces3b	NM_144511	GGGTGCCCTGTTTTCTTGTA	CAGGCTCAGCTGCTTCTCTT
Gclc	NM_010295	AGGCTCTCTGCACCATCACT	TGGCACATTGATGACAACCT
Gsta1	M_008181	CGCCACCAAATATGACCTCT	CCTGTTGCCCACAAGGTAGT
Gstm3	NM_010359	GCCATCCCTGAGAAAATGAA	CAGGAAGTCCCTCAGGTTTG
Hmox1	NM_010442	CACGCATATACCCGCTACCT	CCAGAGTGTTCATTCGAGCA
Mt1	NM_013602	GCTGTCCTCTAAGCGTCACC	AGGAGCAGCAGCTCTTCTTG
Nqo1	NM_008706	TTCTCTGGCCGATTCAGAGT	GGCTGCTTGGAGCAAAATAG
Vldlr	NM_013703	TGACGCAGACTGTTCAGACC	GCCGTGGATACAGCTACCAT
Serpina12	NM_026535	GATTCTCCAGTCAGGGTCCA	AGGCAGTGGAGATGCTCAGT
Serpina1e	NM_009247	TTCCAACACCTCCTCCAAAC	CACTTTCTTGGCCTCCTCTG
Selenbp2	NM_019414	GCATCTACGTGGTGGATGTG	CTTCTCCCATGTCCCTTTCA
Slc10a2	NM_011388	GACTCGGGAACGATTGTGAT	GGTTCAATGATCCAGGCACT
